# Supplementary material for: Analyzing the demographic, spatial, and temporal factors influencing social contact patterns in U.S. and implications for infectious disease spread
Source: BMC Infect Dis. 2021 Sep 27;21:1009. doi: 10.1186/s12879-021-06610-w (PMC8474922; doi:10.1186/s12879-021-06610-w)
Supplement: Supplementary file 3 — Additional file 3. Dataset 1. Excel file containing additional information (95% confidence intervals, standard deviation, and coefficient of variation) for age pattern figures. [file 12879_2021_6610_MOESM3_ESM.xlsx]

## Sheet: Title page
Analyzing the demographic, spatial, and temporal factors influencing social contact patterns in U.S. and implications for infectious disease spread
Authors:
Audrey M. Dorélien1
Aparna Ramen1
Isabella Swanson1
Rachelle Hill2
1University of Minnesota, Minneapolis MN
2US Census Bureau
Corresponding author: Audrey M. Dorélien dorelien@umn.edu
Dataset 1: data for age pattern figures

## Sheet: Figure 2 gender home
Count data
	female_hh_memb_count						male_hh_memb_count
	N	mean	ci95	SD	CV		N	mean	ci95	SD	CV
agegp=15-19	5661	2.07687	2.020296,2.133436	1.64685	0.792951		5897	1.97403	1.915483,2.032573	1.66189	0.841878
agegp=20-24	4606	1.5883	1.519988,1.656613	1.49615	0.941983		3606	1.21909	1.159599,1.278578	1.34889	1.10648
agegp=25-29	7814	1.72775	1.686578,1.768929	1.38573	0.802043		5353	1.29825	1.250053,1.346449	1.31896	1.01595
agegp=30-34	10424	2.22863	2.185584,2.27167	1.50729	0.676332		7493	1.70388	1.658383,1.749383	1.48238	0.869999
agegp=35-39	11035	2.36863	2.32668,2.410577	1.53303	0.647222		8690	2.0285	1.984535,2.072467	1.5816	0.779687
agegp=40-44	10797	2.12392	2.087764,2.160069	1.43548	0.675863		9217	1.95498	1.912146,1.997809	1.57247	0.80434
agegp=45-49	9859	1.65822	1.623821,1.692626	1.31852	0.795142		8578	1.61065	1.570303,1.651001	1.44688	0.898319
agegp=50-54	9175	1.20556	1.176172,1.234951	1.09977	0.91225		7917	1.24839	1.2148,1.281973	1.20644	0.966401
agegp=55-59	8796	0.987457	.960756,1.014159	0.975025	0.987409		7199	1.00259	.975298,1.029875	0.949037	0.946589
agegp=60-64	7957	0.877448	.8531789,.9017182	0.858545	0.978457		6149	0.916187	.890415,.9419583	0.837028	0.9136
agegp=65-69	7030	0.788215	.7653198,.8111106	0.77437	0.982435		5252	0.855071	.8306864,.8794552	0.722316	0.844745
agegp=70-74	5628	0.714277	.6854504,.743104	0.801194	1.12169		3766	0.837124	.8118097,.8624388	0.670153	0.800542
agegp=75+	10979	0.538575	.5183367,.5588133	0.734278	1.36337		5945	0.761293	.7415445,.7810426	0.626328	0.822716
Observations	109761						85062
Duration data
	female_hh_memb_dur						male_hh_memb_dur
	N	mean	ci95	SD	CV		N	mean	ci95	SD	CV
agegp=15-19	5661	145.552	140.0308,151.0723	167.412	1.15019		5897	125.219	120.1738,130.2646	153.159	1.22313
agegp=20-24	4606	188.104	179.8371,196.3703	216.179	1.14925		3606	114.233	106.2867,122.1792	170.66	1.49396
agegp=25-29	7814	240.341	233.401,247.2815	231.154	0.961775		5353	150.716	144.5337,156.8992	184.85	1.22648
agegp=30-34	10424	280.026	274.3729,285.6799	228.827	0.817162		7493	188.361	182.632,194.0897	199.208	1.05759
agegp=35-39	11035	266.936	261.6333,272.2385	219.981	0.824097		8690	201.438	196.2383,206.6367	198.608	0.985952
agegp=40-44	10797	232.38	227.1212,237.6389	202.222	0.870223		9217	189.139	184.1693,194.1082	196.435	1.03858
agegp=45-49	9859	195.184	190.2296,200.1391	190.639	0.976713		8578	177.401	172.3328,182.4692	193.017	1.08803
agegp=50-54	9175	166.672	161.7847,171.5589	185.871	1.11519		7917	161.362	156.1873,166.5361	183.889	1.13961
agegp=55-59	8796	165.145	160.0379,170.2515	192.624	1.1664		7199	168.471	162.8724,174.0694	195.62	1.16115
agegp=60-64	7957	175.983	170.324,181.6422	201.574	1.14542		6149	187.402	180.7081,194.0955	209.216	1.11641
agegp=65-69	7030	192.745	186.0413,199.4489	221.55	1.14945		5252	223.482	215.5455,231.4189	229.885	1.02865
agegp=70-74	5628	189.581	181.8159,197.3452	224.978	1.18672		3766	236.477	227.2535,245.7	236.299	0.999248
agegp=75+	10979	154.222	148.0399,160.4044	230.047	1.49166		5945	261.7	253.3475,270.0514	261.258	0.998312
Observations	109761						85062

## Sheet: Figure 3 gender location
Total duration
		female_total_dur						male_total_dur
	N	mean	ci95	SD	CV		N	mean	ci95	SD	CV
agegp=15-19	5967	623.208	616.3466,630.0686	214.205	0.343714		6206	603.065	595.8351,610.2957	229.611	0.380739
agegp=20-24	4860	622.582	613.959,631.206	218.945	0.351672		3874	583.179	572.2618,594.0968	250.187	0.429005
agegp=25-29	8088	641.021	634.3589,647.6842	217.929	0.339972		5660	603.674	594.4496,612.8984	254.716	0.421944
agegp=30-34	10679	654.714	649.0048,660.4226	214.529	0.327669		7780	623.615	616.1678,631.0611	246.719	0.395627
agegp=35-39	11237	639.315	633.9549,644.6756	220.335	0.344643		8988	613.617	606.36,620.8737	252.168	0.410954
agegp=40-44	10994	607.444	601.804,613.0839	222.129	0.365678		9494	591.609	584.4835,598.7343	258.993	0.437777
agegp=45-49	10060	568.966	562.7769,575.1555	235.817	0.414467		8852	565.915	558.594,573.2361	264.993	0.468255
agegp=50-54	9349	541.947	535.2849,548.6099	250.958	0.463066		8137	530.455	522.6214,538.2878	273.346	0.515304
agegp=55-59	8963	513.245	506.3211,520.1694	257.436	0.501584		7394	508.262	500.3254,516.1975	272.448	0.536039
agegp=60-64	8121	490.568	483.5106,497.6249	262.148	0.534377		6289	485.063	476.4386,493.6869	280.182	0.57762
agegp=65-69	7164	455.797	448.0847,463.5089	269.675	0.591657		5357	470	460.8147,479.1851	280.892	0.597642
agegp=70-74	5714	417.632	408.848,426.4168	268.891	0.643846		3808	460.406	449.8803,470.9317	276.824	0.601261
agegp=75+	11090	343.687	337.0399,350.3332	271.306	0.7894		6011	445.873	437.2189,454.5266	282.414	0.633395
Observations	112286						87850
Home/Yard
		female_total_dur						male_total_dur
	N	mean	ci95	SD	CV		N	mean	ci95	SD	CV
15-19	5967	176.613	170.7507,182.4751	182.237	1.03185		6206	155.967	150.5354,161.3984	171.802	1.10153
20-24	4860	214.325	205.8006,222.849	225.184	1.05067		3874	147.781	139.6016,155.9603	187.344	1.26771
25-29	8088	258.175	251.1889,265.1609	237.456	0.919747		5660	171.987	165.5786,178.3948	196.211	1.14085
30-34	10679	299.215	293.338,305.0912	236.604	0.79075		7780	205.8	200.021,211.5785	207.188	1.00675
35-39	11237	286.372	281.0015,291.7416	225.566	0.787668		8988	218.614	213.1705,224.0582	208.579	0.954096
40-44	10994	257.751	252.2201,263.2822	212.458	0.824276		9494	203.514	198.4054,208.6235	205.233	1.00844
45-49	10060	223.096	217.8776,228.3145	202.896	0.909457		8852	195.068	189.7751,200.3607	203.618	1.04383
50-54	9349	202.759	197.3138,208.2041	204.963	1.01087		8137	180.148	174.7744,185.5218	195.19	1.0835
55-59	8963	203.244	197.703,208.785	210.993	1.03813		7394	188.104	182.2662,193.9412	207.518	1.10321
60-64	8121	212.784	206.8402,218.7272	216.863	1.01917		6289	211.511	204.5755,218.4462	222.007	1.04962
65-69	7164	232.802	225.8841,239.7193	233.778	1.00419		5357	252.833	244.7249,260.941	241.616	0.955634
70-74	5714	231.855	223.9254,239.7837	236.847	1.02153		3808	263.675	254.298,273.0527	242.416	0.919372
75+	11090	203.679	197.457,209.9017	241.591	1.18613		6011	292.172	283.6659,300.6775	267.031	0.913954
Work
		female_total_dur						male_total_dur
	N	mean	ci95	SD	CV		N	mean	ci95	SD	CV
15-19	5967	52.9049	48.3546,57.45529	130.725	2.47095		6206	51.8593	47.33687,56.38168	135.869	2.61997
20-24	4860	152.935	144.1032,161.7673	211.678	1.3841		3874	186.32	176.0363,196.603	230.318	1.23615
25-29	8088	169.872	162.7552,176.9894	225.138	1.32533		5660	224.757	215.9431,233.5705	245.576	1.09263
30-34	10679	151.847	146.1137,157.5797	217.044	1.42936		7780	233.337	225.8659,240.8078	248.348	1.06433
35-39	11237	153.071	147.5833,158.5592	216.786	1.41624		8988	223.25	216.4072,230.0922	247.43	1.10831
40-44	10994	157.216	151.5466,162.8862	218.092	1.38721		9494	219.101	212.2947,225.9083	247.109	1.12783
45-49	10060	163.414	157.2663,169.5613	220.942	1.35204		8852	204.642	197.9689,211.3157	240.866	1.17701
50-54	9349	163.79	157.4085,170.1723	225.755	1.37832		8137	195.384	188.1118,202.6563	239.746	1.22705
55-59	8963	139.302	133.312,145.2914	211.474	1.5181		7394	176.37	169.0024,183.7376	234.933	1.33204
60-64	8121	95.4491	89.88498,101.0132	186.819	1.95727		6289	114.648	107.9026,121.394	202.595	1.7671
65-69	7164	43.4349	39.42555,47.44427	129.536	2.98231		5357	54.8699	49.3871,60.3527	149.607	2.72659
70-74	5714	16.7915	13.91089,19.67204	81.763	4.86932		3808	32.7312	27.74017,37.72215	115.079	3.51589
75+	11090	5.35865	4.131927,6.585369	44.9402	8.38648		6011	11.9169	9.704243,14.12965	67.9052	5.6982
Public Locations
		female_total_dur						male_total_dur
	N	mean	ci95	SD	CV		N	mean	ci95	SD	CV
15-19	5967	293.988	286.3542,301.6221	238.109	0.809927		6206	299.01	291.2132,306.8072	243.92	0.815759
20-24	4860	167.034	159.1649,174.9027	194.989	1.16736		3874	161.85	153.4121,170.2869	198.495	1.22642
25-29	8088	128.458	123.5571,133.3591	167.238	1.30189		5660	124.144	117.8458,130.4417	175.219	1.41142
30-34	10679	114.555	110.9265,118.1841	148.701	1.29807		7780	102.94	98.69682,107.1841	153.267	1.48889
35-39	11237	111.213	107.8877,114.5383	143.15	1.28717		8988	89.4564	86.19066,92.72221	136.959	1.53102
40-44	10994	104.613	101.3965,107.8291	139.062	1.3293		9494	87.738	84.39638,91.07962	137.19	1.56363
45-49	10060	102.936	99.57164,106.3005	136.909	1.33004		8852	86.7786	83.13469,90.42257	136.727	1.57559
50-54	9349	100.704	97.15112,104.2573	141.973	1.4098		8137	83.2947	79.82455,86.76483	131.498	1.57871
55-59	8963	99.6724	95.857,103.4878	144.271	1.44745		7394	78.3513	75.10914,81.59353	124.54	1.5895
60-64	8121	108.719	104.6396,112.7983	148.755	1.36825		6289	85.5777	81.79559,89.35983	130.686	1.52711
65-69	7164	106.06	102.0474,110.0732	144.069	1.35837		5357	88.7076	84.69284,92.72235	128.939	1.45352
70-74	5714	101.693	97.40916,105.9764	138.074	1.35776		3808	88.6262	84.03428,93.21807	124.679	1.4068
75+	11090	79.9032	77.22506,82.58129	121.445	1.5199		6011	81.4356	77.89537,84.97585	119.669	1.46949

## Sheet: Figure 4 race home
Count data
		white_hh_memb_count						black_hh_memb_count						other_hh_memb_count						hispanic_hh_memb_count
	N	mean	ci95	SD	CV		N	mean	ci95	SD	CV		N	mean	ci95	SD	CV		N	mean	ci95	SD	CV
agegp=15-19	7131	1.9706	1.920994,2.0202	1.5802	0.80189		1364	1.6347	1.515752,1.753638	1.66013	1.01556		807	2.13321	1.98147,2.284946	1.6297	0.763969		2256	2.36556	2.269939,2.461175	1.77923	0.752142
agegp=20-24	4619	1.31861	1.258703,1.378508	1.34711	1.02161		1225	1.09407	.9953221,1.192828	1.26125	1.1528		456	1.44872	1.248148,1.649288	1.60822	1.1101		1912	1.78028	1.680739,1.879824	1.61526	0.907307
agegp=25-29	7998	1.40043	1.364588,1.436273	1.26228	0.901348		1746	1.31964	1.223283,1.415995	1.46345	1.10898		782	1.37072	1.264529,1.476903	1.20621	0.879983		2641	2.02076	1.93432,2.1072	1.55254	0.768295
agegp=30-34	11473	1.88456	1.849938,1.919176	1.42267	0.754908		1990	1.64337	1.549058,1.737691	1.5521	0.944458		1242	1.81625	1.682008,1.950495	1.5098	0.831272		3212	2.47899	2.391714,2.566258	1.66557	0.671876
agegp=35-39	13225	2.17079	2.135374,2.206213	1.49643	0.689347		1939	1.66222	1.563875,1.76056	1.58159	0.951495		1378	2.17701	2.058696,2.295319	1.54315	0.708841		3183	2.61076	2.531173,2.690351	1.67512	0.641622
agegp=40-44	13853	2.03514	2.003418,2.066856	1.45156	0.713251		2179	1.477	1.392165,1.561828	1.46519	0.992004		1226	2.17125	2.059943,2.282561	1.46191	0.673304		2756	2.41936	2.336599,2.502127	1.6384	0.677202
agegp=45-49	12742	1.62686	1.598422,1.6553	1.31703	0.809553		2461	1.17042	1.079691,1.261151	1.38906	1.18681		973	1.94288	1.811401,2.074356	1.47276	0.758031		2261	1.97529	1.891075,2.059513	1.52981	0.774472
agegp=50-54	11762	1.20246	1.179132,1.225783	1.05399	0.87653		2636	0.962729	.8964517,1.029005	1.19502	1.24128		719	1.40732	1.273986,1.540645	1.32646	0.942548		1975	1.611	1.520352,1.70164	1.49327	0.926924
agegp=55-59	10881	0.981122	.9604237,1.00182	0.878814	0.895724		2710	0.785931	.7325904,.8392724	1.04568	1.3305		588	1.31334	1.179088,1.447602	1.25322	0.954222		1816	1.23598	1.162319,1.309641	1.21306	0.981455
agegp=60-64	9845	0.889336	.87058,.9080923	0.7777	0.874473		2347	0.703762	.6481112,.7594127	0.921194	1.30896		486	1.09061	.9773415,1.203868	1.10966	1.01747		1428	1.14025	1.060455,1.220052	1.11505	0.977894
agegp=65-69	8742	0.819561	.8019702,.8371523	0.679888	0.829575		2021	0.619663	.5726341,.6666922	0.792548	1.279		338	1.11464	.9712676,1.258006	1.1592	1.03998		1181	1.00008	.919116,1.081035	1.03061	1.03053
agegp=70-74	6956	0.761614	.7420383,.7811896	0.667676	0.87666		1346	0.580933	.5170426,.644824	0.786097	1.35316		243	1.05811	.8952233,1.221007	1.14477	1.08189		849	1.0419	.9270521,1.156756	1.14457	1.09854
agegp=75+	13412	0.612347	.5982929,.6264008	0.630126	1.02903		2039	0.521615	.4726633,.5705662	0.768315	1.47296		325	0.938713	.7558992,1.121527	1.2057	1.28441		1148	0.928812	.825694,1.031929	1.11074	1.19587
Observations	132639							26003					9563						26618
Duration data
		white_hh_memb_dur						black_hh_memb_dur						other_hh_memb_dur						hispanic_hh_memb_dur
	N	mean	ci95	SD	CV		N	mean	ci95	SD	CV		N	mean	ci95	SD	CV		N	mean	ci95	SD	CV
agegp=15-19	7131	128.401	123.7652,133.0374	155.718	1.21274		1364	125.753	114.9028,136.603	163.859	1.30303		807	142.373	127.5841,157.162	158.713	1.11477		2256	156.175	147.6131,164.7367	169.574	1.0858
agegp=20-24	4619	146.256	138.4935,154.0175	195.409	1.33608		1225	132.278	117.372,147.1831	194.504	1.47042		456	137.424	116.0797,158.769	188.596	1.37236		1912	177.878	165.9587,189.7969	207.321	1.16552
agegp=25-29	7998	191.067	185.2551,196.8784	210.302	1.10067		1746	161.951	146.54,177.3623	217.302	1.34177		782	197.197	179.7611,214.6338	212.249	1.07633		2641	228.801	217.6395,239.9632	220.35	0.963062
agegp=30-34	11473	235.26	230.0835,240.4373	219.799	0.93428		1990	180.5	168.5691,192.4301	211.274	1.1705		1242	241.595	225.0528,258.1383	225.717	0.934277		3212	261.746	252.3914,271.1013	215.758	0.824304
agegp=35-39	13225	241.756	237.1168,246.396	212.368	0.878438		1939	166.466	155.302,177.6305	197.437	1.18605		1378	239.62	225.4343,253.8055	212.112	0.885202		3183	249.349	240.0571,258.6408	213.557	0.856459
agegp=40-44	13853	216.124	211.5561,220.6918	200.969	0.929878		2179	157.346	147.2512,167.4409	191.714	1.21842		1226	224.704	211.198,238.21	196.257	0.873403		2756	224.962	215.7977,234.1261	200.938	0.893209
agegp=45-49	12742	188.936	184.7254,193.1474	187.75	0.993722		2461	143.409	133.0471,153.7715	203.331	1.41784		973	199.109	184.8674,213.3513	187.499	0.941689		2261	208.378	198.1036,218.6526	198.47	0.95245
agegp=50-54	11762	170.153	165.952,174.3535	183.836	1.08042		2636	120.821	111.1058,130.5364	182.161	1.50769		719	165.373	147.9907,182.7562	189.298	1.14467		1975	173.39	162.7157,184.065	186.826	1.07749
agegp=55-59	10881	172.182	167.6932,176.6706	192.456	1.11775		2710	121.114	111.7513,130.4775	192.815	1.592		588	188.272	168.6909,207.8529	193.28	1.0266		1816	174.665	163.3949,185.936	200.543	1.14816
agegp=60-64	9845	189.668	184.544,194.7925	206.179	1.08705		2347	122.597	111.8317,133.362	189.919	1.54913		486	181.161	160.3733,201.9482	198.402	1.09517		1428	188.631	174.5387,202.7227	208.335	1.10446
agegp=65-69	8742	217.564	211.5572,223.5714	225.725	1.03751		2021	132.467	120.5694,144.3639	208.674	1.57529		338	221.578	190.2125,252.9441	236.983	1.06952		1181	207.598	191.0636,224.1331	228.366	1.10004
agegp=70-74	6956	220.78	213.9618,227.5983	232.578	1.05344		1346	120.889	106.6302,135.1475	194.569	1.60949		243	217.761	183.5155,252.007	225.878	1.03727		849	229.828	208.541,251.1156	241.279	1.04982
agegp=75+	13412	203.498	197.8716,209.1235	249.993	1.22848		2039	129.807	116.5771,143.0368	220.077	1.69541		325	209.818	167.098,252.5372	250.464	1.19372		1148	216.154	196.26,236.0476	257.724	1.19232
Observations	132639						26003						9563						26618

## Sheet: Figure 5 race location
Total duration
		white_total_dur						black_total_dur						other_total_dur						hispanic_total_dur
	N	mean	ci95	SD	CV		N	mean	ci95	SD	CV		N	mean	ci95	SD	CV		N	mean	ci95	SD	CV
agegp=15-19	7550	622.931	616.6014,629.2605	219.703	0.352692		1436	574.928	560.0923,589.7635	234.032	0.407064		849	576.852	556.3791,597.3256	231.501	0.401318		2338	621.565	610.9308,632.1992	215.471	0.34666
agegp=20-24	4945	615.566	606.2951,624.8375	230.315	0.374151		1307	538.666	520.0232,557.3082	260.348	0.483319		489	573.622	539.4458,607.7986	257.382	0.448697		1993	612.816	599.9771,625.6549	223.465	0.364652
agegp=25-29	8356	627.952	620.6665,635.2373	235.316	0.374735		1843	573.77	555.8359,591.7035	271.337	0.472903		818	602.236	580.6,623.8723	230.9	0.383405		2731	640.602	628.4009,652.8028	222.242	0.346927
agegp=30-34	11821	647.698	641.8208,653.5748	230.063	0.355201		2052	580.018	564.513,595.5227	255.448	0.440415		1283	633.234	614.1551,652.3123	231.762	0.365998		3303	648.677	638.8388,658.516	216.727	0.334106
agegp=35-39	13572	635.019	629.6817,640.3565	232.902	0.366763		2004	556.184	541.2677,571.1013	263.435	0.473647		1408	619.298	598.4853,640.1103	242.957	0.392311		3241	641.556	631.0869,652.0242	224.785	0.350374
agegp=40-44	14176	608.712	603.3223,614.1007	236.008	0.387717		2235	535.178	520.5201,549.8355	267.105	0.499096		1257	605.116	588.6383,621.594	225.896	0.373311		2820	607.236	595.1536,619.3181	240.633	0.396275
agegp=45-49	13062	578.404	572.7751,584.0325	243.492	0.420973		2545	493.882	479.5133,508.2496	277.977	0.562842		991	567.574	546.1132,589.0349	248.864	0.43847		2314	579.867	566.7865,592.9481	248.397	0.428369
agegp=50-54	12038	546.408	540.4024,552.4128	256.077	0.468656		2703	474.29	460.0138,488.5661	282.194	0.594982		730	515.028	490.4857,539.5701	260.452	0.505704		2015	550.069	534.3339,565.8035	268.177	0.487534
agegp=55-59	11127	520.007	513.7289,526.2843	261.989	0.503818		2771	449.383	436.4757,462.2911	277.671	0.617893		601	528.829	504.0002,553.6577	249.397	0.471602		1858	512.288	496.8049,527.772	265.432	0.51813
agegp=60-64	10068	498.821	492.4211,505.2209	266.669	0.534598		2400	403.979	388.7824,419.1751	284.311	0.703776		493	506.341	477.4673,535.2142	270.528	0.53428		1449	497.409	479.785,515.0333	270.222	0.543259
agegp=65-69	8928	474.186	467.3672,481.0051	270.54	0.570535		2055	365.431	350.0659,380.7954	282.651	0.773474		344	514.437	480.6071,548.2675	271.792	0.528329		1194	466.885	446.7551,487.014	280.78	0.601391
agegp=70-74	7059	450.616	442.9599,458.2717	270.729	0.600798		1363	324.112	305.2354,342.9885	271.111	0.836472		244	462.331	422.3586,502.3032	263.985	0.570988		856	439.519	416.6689,462.3682	271.91	0.618654
agegp=75+	13550	392.22	386.3196,398.1203	279.475	0.712546		2061	297.13	282.4344,311.8253	267.669	0.900848		329	415.451	375.3877,455.514	285.716	0.687724		1161	406.517	384.3212,428.7135	286.873	0.705683
Observations		136252					26775						9836						27273
Home/Yard
		white_total_dur						black_total_dur						other_total_dur						hispanic_total_dur
	N	mean	ci95	SD	CV		N	mean	ci95	SD	CV		N	mean	ci95	SD	CV		N	mean	ci95	SD	CV
15-19	7550	159.119	154.1579,164.08	172.821	1.08611		1436	156.661	145.3395,167.9817	178.843	1.14159		849	166.102	150.9413,181.2621	170.595	1.02705		2338	190.344	180.9388,199.7491	187.693	0.986075
20-24	4945	177.649	169.7951,185.503	206.291	1.16122		1307	156.811	141.6941,171.9273	206.897	1.31941		489	159.329	136.7893,181.8691	199.918	1.25475		1993	209.389	196.6397,222.1389	219.898	1.05019
25-29	8356	212.017	206.0724,217.9623	218.505	1.0306		1843	182.376	166.8604,197.8922	227.795	1.24904		818	212.712	194.471,230.9526	222.139	1.04432		2731	244.497	233.3417,255.6524	226.081	0.924677
30-34	11821	254.032	248.6836,259.3795	228.319	0.898784		2052	204.853	192.516,217.191	220.688	1.0773		1283	255.891	239.1886,272.5941	232.464	0.908449		3303	275.386	265.8541,284.9186	222.187	0.806818
35-39	13572	259.788	254.9897,264.5864	220.91	0.850346		2004	190.452	178.748,202.1564	209.221	1.09855		1408	254.948	240.1514,269.7443	218.517	0.857103		3241	265.192	255.8041,274.5808	217.833	0.821415
40-44	14176	236.229	231.4853,240.9734	211.07	0.893496		2235	180.156	169.0922,191.2207	206.965	1.14881		1257	237.741	223.7521,251.7305	204.733	0.86116		2820	244.207	234.6362,253.7777	209.072	0.856125
45-49	13062	211.619	207.1827,216.0544	200.034	0.945259		2545	169.382	158.6455,180.1181	215.504	1.2723		991	218.522	203.5751,233.4695	196.995	0.901486		2314	231.093	220.2599,241.9263	208.795	0.903509
50-54	12038	196.421	191.9059,200.9365	198.484	1.0105		2703	155.21	144.7221,165.6986	205.375	1.3232		730	190.308	172.2316,208.3852	198.424	1.04265		2015	203.437	191.4763,215.3979	204.996	1.00766
55-59	11127	200.414	195.6181,205.2093	207.948	1.0376		2771	158.111	147.9257,168.2955	214.371	1.35583		601	204.757	184.9556,224.5576	199.047	0.972114		1858	207.045	195.1263,218.9633	214.159	1.03436
60-64	10068	219.553	214.2131,224.8931	219.604	1.00023		2400	155.02	143.8198,166.2204	208.888	1.34749		493	209.669	187.6647,231.6735	213.119	1.01645		1449	226.148	211.4304,240.865	222.235	0.982699
65-69	8928	251.394	245.2515,257.536	236.716	0.941615		2055	174.067	161.4321,186.7023	228.038	1.31006		344	259.2	226.651,291.7489	250.071	0.96478		1194	243.581	226.4859,260.6756	240.042	0.985471
70-74	7059	255.212	248.3006,262.1236	240.247	0.941361		1363	160.911	146.0503,175.7718	209.902	1.30446		244	258.909	220.0345,297.7836	249.425	0.96337		856	266.545	244.8065,288.2828	249.014	0.934229
75+	13550	244.889	239.2176,250.5598	256.369	1.04688		2061	173.234	159.8319,186.6368	234.204	1.35195		329	237.709	196.3727,279.0458	250.264	1.05282		1161	266.262	245.7437,286.7798	268.825	1.00963
Work
		white_total_dur						black_total_dur						other_total_dur						hispanic_total_dur
	N	mean	ci95	SD	CV		N	mean	ci95	SD	CV		N	mean	ci95	SD	CV		N	mean	ci95	SD	CV
15-19	7550	61.6262	57.04629,66.2062	142.466	2.31178		1436	43.9454	36.1301,51.76076	123.358	2.80706		849	27.1273	18.94537,35.30924	99.8907	3.6823		2338	41.1927	35.20507,47.18043	121.011	2.93768
20-24	4945	179.002	169.7911,188.2121	224.042	1.25162		1307	139.183	122.3923,155.9729	214.258	1.5394		489	140.759	111.9628,169.5547	214.916	1.52684		1993	170.084	156.6819,183.4858	219.972	1.29332
25-29	8356	203.366	195.8781,210.8534	240.245	1.18134		1843	185.175	170.1956,200.1538	237.025	1.28001		818	185.826	163.163,208.4893	227.614	1.22488		2731	189.764	177.9203,201.6075	230.411	1.2142
30-34	11821	198.304	192.1749,204.4332	239.524	1.20786		2052	188.457	173.9953,202.9189	237.116	1.2582		1283	174.678	156.5199,192.8364	228.881	1.3103		3303	182.003	171.5401,192.4662	229.323	1.25999
35-39	13572	185.099	179.8372,190.3598	233.535	1.26168		2004	191.588	177.5773,205.5984	241.094	1.2584		1408	190.042	171.8899,208.1934	239.349	1.25946		3241	192.678	181.5328,203.8223	234.683	1.21801
40-44	14176	188.212	182.845,193.5779	235.387	1.25065		2235	186.495	173.3359,199.6541	233.713	1.25319		1257	184.778	167.2411,202.3139	229.561	1.24236		2820	187.348	175.1183,199.5784	235.705	1.25811
45-49	13062	187.623	182.1395,193.1056	231.994	1.23649		2545	165.892	154.2381,177.5461	228.59	1.37794		991	183.664	164.2063,203.1221	232.44	1.26557		2314	179.736	166.4839,192.9883	233.071	1.29674
50-54	12038	183.505	177.6679,189.3421	233.66	1.27331		2703	156.497	144.636,168.3574	229.468	1.46628		730	172.843	149.7232,195.9621	228.208	1.32032		2015	179.596	165.3842,193.8089	235.122	1.30917
55-59	11127	161.015	155.295,166.7343	225.413	1.39995		2771	135.236	124.1751,146.2964	216.199	1.59868		601	172.608	147.2702,197.9465	232.084	1.34457		1858	149.654	136.4816,162.8271	216.024	1.44348
60-64	10068	105.201	100.1269,110.2747	194.548	1.8493		2400	85.5714	75.39138,95.75134	180.756	2.11235		493	125.285	99.28515,151.2846	210.093	1.67692		1449	116.868	102.1803,131.5566	206.191	1.7643
65-69	8928	47.9186	44.09661,51.74066	137.887	2.87753		2055	40.9652	33.71126,48.21913	126.724	3.09345		344	69.5015	45.15646,93.84664	165.534	2.38173		1194	61.0537	47.78824,74.31909	158.901	2.60264
70-74	7059	24.3863	21.17595,27.59671	98.8238	4.05243		1363	18.2941	12.6774,23.9108	85.958	4.69867		244	49.003	25.85394,72.15207	141.23	2.88206		856	18.8853	10.54802,27.22251	92.5065	4.89834
75+	13550	7.30886	6.09277,8.52494	52.0659	7.12367		2061	9.08879	5.575297,12.60228	61.2293	6.73679		329	28.5984	11.96296,45.23376	115.035	4.02243		1161	8.30705	3.706961,12.90713	56.0975	6.753
Public Locations
		white_total_dur						black_total_dur						other_total_dur						hispanic_total_dur
	N	mean	ci95	SD	CV		N	mean	ci95	SD	CV		N	mean	ci95	SD	CV		N	mean	ci95	SD	CV
15-19	7550	299.502	292.4993,306.5051	242.827	0.810768		1436	285.09	268.8873,301.2935	244.15	0.856396		849	298.239	278.002,318.4757	236.605	0.793342		2338	295.259	283.3756,307.1418	235.848	0.798785
20-24	4945	165.882	158.0264,173.7384	199.37	1.20188		1307	170.588	154.9172,186.2578	205.003	1.20175		489	195.541	169.9485,221.1338	209.149	1.06959		1993	148.168	137.9243,158.4119	179.29	1.21004
25-29	8356	129.232	123.8511,134.612	173.908	1.34571		1843	130.246	118.836,141.656	178.111	1.3675		818	127.759	112.2442,143.2744	176.834	1.38412		2731	114.519	107.4237,121.6153	156	1.36222
30-34	11821	109.728	106.1763,113.2797	151.305	1.37891		2052	112.684	104.4374,120.9303	154.699	1.37286		1283	124.665	112.1246,137.2048	169.167	1.35698		3303	97.6344	92.01577,103.253	139.809	1.43197
35-39	13572	101.238	98.38827,104.0877	140.427	1.38709		2004	106.955	99.29227,114.6175	149.576	1.3985		1408	98.2648	89.28556,107.244	139.413	1.41875		3241	95.3593	89.67181,101.0468	136.007	1.42626
40-44	14176	96.2183	93.48799,98.9486	135.387	1.40708		2235	101.695	93.46143,109.9293	159.616	1.56955		1257	98.0915	88.75648,107.4265	135.994	1.3864		2820	92.1334	86.30186,97.96503	134.851	1.46365
45-49	13062	95.9499	92.93209,98.96771	134.736	1.40423		2545	98.3266	91.37333,105.2798	150.214	1.52771		991	88.761	77.94008,99.58183	140.27	1.58032		2314	89.6881	83.22245,96.15382	134.569	1.50041
50-54	12038	91.1784	88.30524,94.05151	132.172	1.44959		2703	102.858	94.96177,110.7538	159.494	1.55063		730	87.3108	75.21908,99.40247	138.888	1.59073		2015	88.7357	81.3917,96.07966	140.993	1.58891
55-59	11127	88.8225	85.80621,91.83882	134.189	1.51076		2771	95.6809	89.22518,102.1366	142.874	1.49324		601	84.8973	73.18453,96.61009	129.011	1.51961		1858	87.126	79.27253,94.9795	138.459	1.58919
60-64	10068	97.8797	94.63402,101.1253	139.092	1.42105		2400	102.263	94.35295,110.173	152.172	1.48805		493	96.8183	80.77397,112.8626	140.321	1.44933		1449	89.2885	80.608,97.96895	140.814	1.57707
65-69	8928	98.6651	95.37871,101.9515	135.496	1.37329		2055	92.5873	85.5217,99.65299	142.035	1.53407		344	109.832	91.35277,128.3104	147.73	1.34506		1194	93.3548	83.20789,103.5017	145.51	1.55868
70-74	7059	97.4838	93.89364,101.074	132.214	1.35626		1363	84.8557	77.48817,92.22327	127.275	1.4999		244	91.7897	74.08159,109.4978	130.667	1.42354		856	93.2507	80.6017,105.8996	140.418	1.50581
75+	13550	81.851	79.48494,84.21697	119.693	1.46233		2061	69.3953	63.22398,75.56671	122.751	1.76886		329	92.3889	74.36425,110.4136	142.451	1.54186		1161	73.4699	64.62093,82.3188	122.043	1.66112

## Sheet: Figure 7 day type
Count data
	weekday_hh_memb_count							weekend_hh_memb_count
	N	mean	ci95	SD	CV		N	mean	ci95	SD	CV
agegp=15-19	5730	2.01398	1.960936,2.067032	1.65715	0.822824		5828	2.05125	1.999967,2.102535	1.65036	0.804562
agegp=20-24	4076	1.38019	1.320836,1.439549	1.42058	1.02926		4136	1.46284	1.405079,1.520611	1.47374	1.00745
agegp=25-29	6558	1.50364	1.462658,1.544628	1.35989	0.904394		6609	1.5411	1.499054,1.583138	1.39479	0.905063
agegp=30-34	8774	1.97263	1.930752,2.014504	1.52444	0.772795		9143	1.96516	1.927114,2.003209	1.50125	0.763933
agegp=35-39	9928	2.19791	2.157968,2.237848	1.57134	0.714927		9797	2.21557	2.176643,2.254498	1.55284	0.700877
agegp=40-44	9911	2.03747	2.001252,2.073692	1.49529	0.733893		10103	2.05126	2.014326,2.088198	1.53365	0.74766
agegp=45-49	9204	1.61427	1.579982,1.648563	1.37254	0.850255		9233	1.68722	1.652717,1.72172	1.40679	0.833794
agegp=50-54	8614	1.2114	1.182904,1.239894	1.13437	0.936411		8478	1.26411	1.232859,1.295368	1.19807	0.947755
agegp=55-59	8057	0.982364	.9576673,1.007061	0.956432	0.973602		7938	1.02602	1.000693,1.05135	0.977419	0.95263
agegp=60-64	7158	0.894474	.8718416,.9171058	0.841496	0.940773		6948	0.899636	.8746532,.9246187	0.865952	0.962558
agegp=65-69	6260	0.820035	.7986248,.8414445	0.743729	0.906948		6022	0.818231	.7948815,.8415805	0.769603	0.94057
agegp=70-74	4750	0.76501	.7399019,.7901187	0.741695	0.969523		4644	0.783785	.7575226,.8100473	0.759186	0.968615
agegp=75+	8552	0.627534	.609047,.6460202	0.684918	1.09144		8372	0.631467	.6106359,.6522974	0.740511	1.17268
Observations	97572						97251
Duration data
	weekday_hh_memb_dur							weekend_hh_memb_dur
	N	mean	ci95	SD	CV		N	mean	ci95	SD	CV
agegp=15-19	5730	125.919	121.1784,130.6597	149.496	1.18724		5828	158.867	153.4044,164.3299	183.948	1.15787
agegp=20-24	4076	145.532	138.0842,152.9808	194.796	1.33851		4136	165.374	157.6853,173.0631	205.935	1.24527
agegp=25-29	6558	182.299	176.3413,188.2573	203.994	1.11901		6609	230.302	223.3346,237.269	234.718	1.01917
agegp=30-34	8774	218.041	212.8418,223.2408	207.792	0.952995		9143	277.889	271.9063,283.8721	241.843	0.870286
agegp=35-39	9928	213.804	209.084,218.5232	198.182	0.926936		9797	288.558	282.9704,294.1459	236.232	0.818662
agegp=40-44	9911	189.552	184.9795,194.1249	181.811	0.959161		10103	265.806	260.2666,271.3451	232.626	0.875172
agegp=45-49	9204	166.581	162.1914,170.9712	173.919	1.04405		9233	236.609	230.9834,242.2349	223.585	0.944954
agegp=50-54	8614	145.159	140.8169,149.5001	164.959	1.1364		8478	211.716	205.8547,217.5778	220.472	1.04136
agegp=55-59	8057	148.991	144.3649,153.6169	176.116	1.18206		7938	211.619	205.4077,217.8298	227.293	1.07407
agegp=60-64	7158	168.319	162.8369,173.8	192.466	1.14346		6948	214.24	207.603,220.8763	231.219	1.07926
agegp=65-69	6260	198.582	191.9731,205.191	217.88	1.09718		6022	228.639	221.2652,236.0131	243.938	1.06692
agegp=70-74	4750	204.549	196.895,212.2024	226.095	1.10533		4644	227.181	218.7733,235.5882	243.472	1.07171
agegp=75+	8552	195.221	188.6936,201.749	244.764	1.25378		8372	203.887	196.8522,210.9224	258.569	1.2682
Observations	97572						97251

## Sheet: Figure 8 day type location
Total duration
		weekday_total_dur						weekend_total_dur
	N	mean	ci95	SD	CV		N	mean	ci95	SD	CV
agegp=15-19	5973	632.48	626.0916,638.868	214.24	0.33873		6200	564.126	557.2189,571.0328	234.598	0.415861
agegp=20-24	4288	608.971	599.9567,617.9856	230.263	0.378119		4446	587.413	578.0777,596.7473	248.98	0.423858
agegp=25-29	6769	623.978	616.6305,631.3256	232.51	0.372626		6979	618.333	610.5251,626.1401	250.347	0.404874
agegp=30-34	8969	638.718	632.6505,644.7855	228.594	0.357895		9490	640.83	634.5828,647.077	238.751	0.372565
agegp=35-39	10133	623.436	617.5789,629.2922	235.313	0.377446		10092	634.734	628.898,640.5696	240.604	0.379063
agegp=40-44	10114	596.235	590.3579,602.1115	238.281	0.399643		10374	608.204	602.2491,614.159	247.768	0.407377
agegp=45-49	9403	567.409	561.224,573.5933	247.288	0.435819		9509	567.625	561.2439,574.0057	258.525	0.455451
agegp=50-54	8769	538.49	531.8901,545.09	257.183	0.4776		8717	530.975	523.9556,537.9938	274.19	0.516389
agegp=55-59	8202	510.25	503.4557,517.0434	261.205	0.511916		8155	512.295	505.3303,519.2594	273.644	0.534153
agegp=60-64	7304	481.055	473.9015,488.2085	268.112	0.557342		7106	505.113	497.705,512.522	277.094	0.548578
agegp=65-69	6365	449.992	442.3148,457.6688	270.911	0.602036		6156	493.593	485.4942,501.6924	282.839	0.573019
agegp=70-74	4798	424.173	415.4059,432.9395	268.785	0.633668		4724	469.58	460.4052,478.7558	281.915	0.600354
agegp=75+	8624	375.664	368.7851,382.542	274.269	0.730092		8477	408.249	400.7628,415.7356	293.767	0.719576
Observations	99711						100425
Home/Yard
		weekday_total_dur						weekend_total_dur
	N	mean	ci95	SD	CV		N	mean	ci95	SD	CV
15-19	5973	153.26	148.1779,158.3429	165.09	1.07719		6200	198.331	192.5341,204.1275	201.166	1.0143
20-24	4288	171.866	164.1956,179.5369	205.25	1.19425		4446	203.567	195.633,211.5015	218.845	1.07505
25-29	6769	198.155	192.1221,204.1871	209.913	1.05934		6979	257.586	250.412,264.7606	244.763	0.950218
30-34	8969	232.132	226.777,237.4869	215.347	0.927694		9490	305.068	299.0539,311.0813	247.412	0.811006
35-39	10133	228.698	223.8261,233.5694	205.642	0.899187		10092	313.811	308.1692,319.4528	241.856	0.770706
40-44	10114	205.632	200.8508,210.4132	191.698	0.93224		10374	294.635	288.9147,300.3558	240.451	0.816096
45-49	9403	185.869	181.2343,190.5035	186.53	1.00355		9509	268.067	262.3458,273.7891	231.222	0.862552
50-54	8769	168.403	163.6866,173.1194	181.37	1.077		8717	250	243.9207,256.0789	231.944	0.927777
55-59	8202	174.296	169.3426,179.2484	191.295	1.09753		8155	250.019	243.5963,256.4415	240.8	0.963127
60-64	7304	194.86	189.1496,200.57	206.13	1.05784		7106	255.394	248.5313,262.2573	243.962	0.955235
65-69	6365	229.48	222.7129,236.2466	228.273	0.994739		6156	273.949	266.3549,281.5438	257.014	0.938179
70-74	4798	237.649	229.8638,245.4337	233.58	0.982881		4724	268.175	259.584,276.7668	253.812	0.94644
75+	8624	235.812	229.225,242.3997	251.404	1.06612		8477	248.497	241.4553,255.5388	266.554	1.07267
Work
		weekday_total_dur						weekend_total_dur
	N	mean	ci95	SD	CV		N	mean	ci95	SD	CV
15-19	5973	54.1355	49.93757,58.33347	134.28	2.48044		6200	47.9616	43.99401,51.92918	130.942	2.73014
20-24	4288	203.51	194.5406,212.48	228.448	1.12254		4446	85.2104	78.64728,91.77351	178.361	2.09318
25-29	6769	247.712	240.3586,255.0662	240.733	0.971824		6979	71.103	65.91451,76.29146	172.295	2.42318
30-34	8969	245.561	239.3618,251.7611	240.624	0.979894		9490	58.8103	54.74845,62.87225	162.077	2.75592
35-39	10133	240.58	234.8219,246.3384	240.757	1.00074		10092	55.2042	51.55082,58.85765	154.422	2.79729
40-44	10114	240.322	234.4883,246.1561	240.195	0.999472		10374	56.0987	52.2996,59.89777	156.822	2.79546
45-49	9403	236.667	230.7626,242.5715	237.886	1.00515		9509	51.032	47.33622,54.72785	148.451	2.90898
50-54	8769	233.04	226.7282,239.3523	241.123	1.03468		8717	44.7125	41.02999,48.39504	140.347	3.13887
55-59	8202	202.978	196.7334,209.2227	235.432	1.15989		8155	42.7946	39.23227,46.35684	136.18	3.18218
60-64	7304	135.454	129.6235,141.2848	212.244	1.56691		7106	27.6757	24.56617,30.78517	108.936	3.93616
65-69	6365	62.6926	58.13522,67.25001	155.761	2.48451		6156	14.0568	11.82965,16.284	75.4467	5.36727
70-74	4798	30.367	26.58676,34.14732	110.073	3.62474		4724	8.26021	6.189762,10.33065	58.592	7.09328
75+	8624	9.9055	8.346831,11.46417	61.2023	6.17862		8477	3.2715	2.187948,4.355059	37.0913	11.3377
Public Locations
		weekday_total_dur						weekend_total_dur
	N	mean	ci95	SD	CV		N	mean	ci95	SD	CV
15-19	5973	338.547	331.3872,345.707	242.269	0.715615		6200	191.348	185.5045,197.1913	203.014	1.06097
20-24	4288	154.401	146.9411,161.8616	191.948	1.24317		4446	189.487	181.8011,197.1731	206.218	1.0883
25-29	6769	105.097	100.1285,110.0666	154.773	1.47266		6979	179.368	173.3011,185.4353	197.15	1.09913
30-34	8969	86.8965	83.49643,90.2965	132.139	1.52065		9490	163.546	159.132,167.9606	179.001	1.0945
35-39	10133	80.0076	77.22281,82.79244	120.295	1.50355		10092	151.745	147.7541,155.7366	171.162	1.12795
40-44	10114	76.5038	73.74455,79.2631	119.203	1.55813		10374	145.791	141.8715,149.7106	167.566	1.14936
45-49	9403	76.0903	73.07983,79.10074	120.372	1.58196		9509	142.323	138.3586,146.2882	162.448	1.1414
50-54	8769	73.8248	70.8599,76.7898	119.617	1.62028		8717	138.143	133.898,142.3889	164.887	1.19359
55-59	8202	72.9263	69.84585,76.00679	120.126	1.64722		8155	130.462	126.3517,134.5716	160.721	1.23194
60-64	7304	84.171	80.68124,87.66086	129.311	1.53629		7106	131.326	126.9877,135.6635	161.45	1.22939
65-69	6365	87.5372	83.97875,91.09558	127.479	1.45629		6156	123.899	119.4819,128.3165	156.714	1.26485
70-74	4798	86.2575	82.36053,90.15455	122.87	1.42445		4724	119.47	114.5498,124.39	150.788	1.26214
75+	8624	71.7438	69.08661,74.40106	112.16	1.56334		8477	102.449	99.07304,105.825	137.44	1.34155
