# Supplementary material for: Analyzing the demographic, spatial, and temporal factors influencing social contact patterns in U.S. and implications for infectious disease spread
Source: BMC Infect Dis. 2021 Sep 27;21:1009. doi: 10.1186/s12879-021-06610-w (PMC8474922; doi:10.1186/s12879-021-06610-w)
Supplement: Supplementary file 4 — Additional file 4. Dataset 2. Excel file containing additional information (95% confidence intervals, standard deviation) for age-structured contact matrices figures. [file 12879_2021_6610_MOESM4_ESM.xlsx]

## Sheet: Title page
Analyzing the demographic, spatial, and temporal factors influencing social contact patterns in U.S. and implications for infectious disease spread
Authors:
Audrey M. Dorélien1
Aparna Ramen1
Isabella Swanson1
Rachelle Hill2
1University of Minnesota, Minneapolis MN
2US Census Bureau
Corresponding author: Audrey M. Dorélien dorelien@umn.edu
Dataset 2: data for age contact matrices figures

## Sheet: Fig 9 Count age contact mat
	agegp_0-5			agegp_6-14			agegp_15-24			agegp_25-34			agegp_35-44			agegp_45-54			agegp_55-64			agegp_65-74			agegp_75+
Resp Age Groups	b	ci95	sd	b	ci95	sd	b	ci95	sd	b	ci95	sd	b	ci95	sd	b	ci95	sd	b	ci95	sd	b	ci95	sd	b	ci95	sd
agegp=15-24	0.179181	.1706588,.1877028	0.506671	0.268413	.2577652,.2790608	0.619924	0.363157	.3503385,.3759754	0.609274	0.101974	.0944045,.1095444	0.326921	0.240282	.2309763,.2495883	0.54263	0.399149	.3863587,.4119385	0.672954	0.126429	.1168437,.136014	0.398902	0.024	.0198855,.0281145	0.171329	0.0126329	.0100035,.0152623	0.120133
agegp=25-34	0.533643	.5226119,.544674	0.777216	0.379922	.3697388,.3901054	0.755142	0.0958378	.0896665,.1020091	0.327163	0.454802	.4463331,.4632714	0.526081	0.121579	.1167289,.1264289	0.332091	0.0601899	.0547383,.0656415	0.275457	0.065415	.0591307,.0716992	0.297017	0.0212575	.0178805,.0246344	0.160432	0.0075543	.0055136,.009595	0.0913972
agegp=35-44	0.354361	.3468788,.3618442	0.644175	0.747066	.7352623,.758869	0.941829	0.267027	.258212,.2758424	0.57855	0.10888	.1046017,.1131592	0.318625	0.436484	.4299299,.443039	0.503728	0.125203	.1205456,.1298602	0.334081	0.0369724	.0334029,.0405418	0.204871	0.0329573	.0291783,.0367363	0.20955	0.0117299	.0097762,.0136836	0.116417
agegp=45-54	0.0610556	.0575845,.0645266	0.286029	0.302322	.2946556,.3099876	0.649103	0.3317	.3219283,.3414718	0.64914	0.0502847	.0465475,.0540219	0.238691	0.108164	.1039542,.1123737	0.313495	0.404902	.3979212,.4118837	0.494382	0.11424	.1093717,.1191088	0.319578	0.0288595	.0259335,.0317856	0.179767	0.0306198	.0273579,.0338818	0.188101
agegp=55-64	0.0265334	.0241232,.0289436	0.192637	0.0642113	.0600636,.0683591	0.324995	0.0945436	.0888055,.1002816	0.355165	0.0630204	.0584222,.0676186	0.27477	0.0372691	.0340515,.0404867	0.205812	0.118131	.1130735,.1231876	0.325499	0.407039	.3995836,.4144948	0.494201	0.100569	.0959301,.1052086	0.302424	0.0381535	.0347207,.0415862	0.203675
agegp=65-74	0.0143129	.0121489,.016477	0.141378	0.0288835	.0256979,.0320691	0.211065	0.0286761	.0248292,.0325231	0.203639	0.0242154	.0207778,.0276529	0.168833	0.0361479	.0324531,.0398426	0.205284	0.0462287	.0415066,.0509508	0.22481	0.131825	.1255968,.1380537	0.338805	0.39085	.3822312,.3994683	0.489476	0.0970009	.0915331,.1024687	0.298028
agegp=75+	0.0045301	.003195,.0058652	0.0769605	0.0163932	.0133841,.0194023	0.160532	0.0156878	.0120583,.0193173	0.156921	0.0100142	.007235,.0127933	0.110456	0.0166577	.0137991,.0195163	0.134707	0.052092	.0462644,.0579196	0.239653	0.051582	.045654,.0575099	0.242486	0.118799	.111754,.125843	0.32706	0.3429	.3329774,.3528216	0.476475
Observations	194823			194823			194823			194823			194823			194823			194823			194823			194823

## Sheet: Fig 9 Dur. age contact mat
	agegp_0-5			agegp_6-14			agegp_15-24			agegp_25-34			agegp_35-44			agegp_45-54			agegp_55-64			agegp_65-74			agegp_75+
Resp Age Groups	b	ci95	sd	b	ci95	sd	b	ci95	sd	b	ci95	sd	b	ci95	sd	b	ci95	sd	b	ci95	sd	b	ci95	sd	b	ci95	sd
agegp=15-24	36.3837	34.43354,38.33392	120.597	31.2449	29.73458,32.75518	93.9582	52.3555	49.84748,54.86344	118.638	17.3114	15.90407,18.71873	74.5133	22.7105	21.50301,23.91798	73.2832	35.9652	34.06197,37.86845	90.5217	12.8055	11.49548,14.11554	55.3797	2.59846	2.035077,3.161837	27.7972	1.13223	.8295106,1.434944	15.8687
agegp=25-34	109.648	107.1144,112.1808	188.658	57.0983	55.43865,58.758	132.537	16.8451	15.66465,18.02561	73.8195	94.3961	92.24846,96.54374	152.949	25.1918	23.95161,26.43209	89.8147	8.43185	7.491554,9.372138	51.9573	7.32551	6.521732,8.129281	46.2192	2.64091	2.110353,3.171469	27.7811	1.01995	.6999466,1.339958	17.7422
agegp=35-44	71.4597	69.72482,73.19451	153.851	94.6276	92.9302,96.32501	149.81	33.8608	32.57462,35.14688	97.4732	23.3597	22.31584,24.40354	87.1889	90.1306	88.20805,92.0531	150.899	25.1673	23.99363,26.34095	88.7381	6.39545	5.633277,7.157629	48.4039	4.74482	4.084484,5.405151	40.7791	1.96293	1.554328,2.371524	26.3446
agegp=45-54	12.7561	11.92956,13.58273	70.6626	40.8631	39.63472,42.09149	108.925	36.662	35.35568,37.96828	96.4523	8.08776	7.328173,8.847356	52.2497	23.0796	21.92928,24.23001	88.3926	84.952	82.90043,87.00365	150.002	25.22	23.84578,26.59427	93.5526	5.94348	5.214179,6.672788	46.9687	5.62449	4.950158,6.298829	45.7986
agegp=55-64	5.31343	4.747464,5.879404	47.1327	9.03149	8.380619,9.682368	55.0748	12.0131	11.04246,12.98379	61.0334	8.8635	8.071387,9.655615	52.6899	7.00767	6.241413,7.773932	51.1675	27.9426	26.42503,29.46011	100.866	100.466	97.91522,103.017	173.331	27.7992	26.26981,29.3285	104.635	8.98526	8.032437,9.938089	61.4206
agegp=65-74	3.24065	2.657502,3.823797	38.8021	4.3713	3.811566,4.931043	39.9784	4.05902	3.333777,4.78427	37.8598	4.20428	3.460346,4.948219	38.4712	6.7609	5.800628,7.721171	51.4669	10.2956	9.056455,11.53473	66.4714	39.5481	37.23306,41.86323	127.54	130.185	126.421,133.949	211.724	32.2863	30.15235,34.42018	118.756
agegp=75+	0.950683	.6188257,1.282541	20.6913	2.08262	1.648902,2.516329	25.4167	2.26421	1.600177,2.928233	29.2225	1.31625	.8968175,1.735681	21.1632	2.70818	2.089401,3.326958	29.5559	10.4084	8.885195,11.9316	65.8851	12.9006	11.25787,14.54338	74.1359	42.5	39.48834,45.51174	140.129	139.876	134.9077,144.8436	234.829
Observations	194823			194823			194823			194823			194823			194823			194823			194823			194823

## Sheet: Fig 10 F count age contact mat
	agegp_0-5			agegp_6-14			agegp_15-24			agegp_25-34			agegp_35-44			agegp_45-54			agegp_55-64			agegp_65-74			agegp_75+
Resp Age Groups	b	ci95	sd	b	ci95	sd	b	ci95	sd	b	ci95	sd	b	ci95	sd	b	ci95	sd	b	ci95	sd	b	ci95	sd	b	ci95	sd
agegp=15-24	0.258935	.2448203,.2730501	0.601576	0.279364	.2642754,.2944522	0.628941	0.360883	.3419385,.3798277	0.618479	0.133087	.1212129,.1449614	0.363956	0.239764	.2269405,.2525872	0.539977	0.387538	.3702619,.4048147	0.660912	0.134114	.119846,.1483825	0.411322	0.0257591	.0199785,.0315396	0.17228	0.0118574	.0080805,.0156342	0.115385
agegp=25-34	0.638578	.6230981,.6540587	0.813526	0.506478	.4913686,.521588	0.838331	0.0684281	.0614698,.0753864	0.289634	0.437829	.4268127,.4488458	0.522755	0.170358	.1632956,.1774207	0.379537	0.0668908	.0594242,.0743573	0.290755	0.0599185	.0520921,.0677449	0.288944	0.0207332	.0163964,.02507	0.156411	0.0079818	.0053775,.0105862	0.0936571
agegp=35-44	0.339934	.3300849,.3497839	0.624631	0.830809	.8143958,.8472217	0.951546	0.328725	.3160637,.341386	0.623787	0.0544441	.0499665,.0589217	0.230217	0.417662	.4088215,.4265026	0.500884	0.179749	.1725532,.1869452	0.386778	0.0443597	.0393288,.0493905	0.218835	0.0350995	.0296813,.0405178	0.216787	0.0134015	.0106306,.0161724	0.123308
agegp=45-54	0.0510721	.0465287,.0556156	0.261203	0.278844	.269061,.2886278	0.612647	0.366017	.3522328,.3798007	0.669725	0.0590304	.0533642,.0646967	0.258436	0.0546587	.050418,.0588994	0.228724	0.390075	.3805682,.3995817	0.490471	0.166992	.1591902,.1747936	0.3742	0.0352838	.0311947,.039373	0.193978	0.0312975	.0272751,.0353199	0.185959
agegp=55-64	0.0292297	.0257205,.032739	0.204068	0.0609145	.0550297,.0667993	0.327469	0.0931414	.0854556,.1008271	0.350143	0.0711237	.0646191,.0776282	0.289221	0.0402489	.0355689,.044929	0.218805	0.0554073	.0505668,.0602477	0.233042	0.387227	.377187,.3972667	0.490487	0.152956	.1453841,.1605283	0.362622	0.0465941	.0417482,.05144	0.22104
agegp=65-74	0.0168309	.0137006,.0199612	0.153733	0.0319321	.0273252,.0365389	0.223085	0.0292915	.0240376,.0345454	0.211316	0.0256423	.0209708,.0303137	0.170046	0.0443281	.0387577,.0498984	0.226285	0.0432608	.0371679,.0493537	0.224472	0.0518775	.0462152,.0575398	0.222988	0.365905	.3544058,.3774052	0.484229	0.146596	.1378127,.15538	0.356928
agegp=75+	0.0045259	.0029463,.0061055	0.0774762	0.0188035	.0147061,.0229008	0.174091	0.0205771	.0149434,.0262108	0.184644	0.0113067	.0072358,.0153777	0.119583	0.0169242	.0131976,.0206508	0.137838	0.0595162	.0516227,.0674098	0.252999	0.0575033	.0488449,.0661617	0.264852	0.0428483	.0368631,.0488335	0.211214	0.30657	.2940897,.3190502	0.461966
Observations	109761			109761			109761			109761			109761			109761			109761			109761			109761

## Sheet: Fig 10 F dur. age contact mat
	agegp_0-5			agegp_6-14			agegp_15-24			agegp_25-34			agegp_35-44			agegp_45-54			agegp_55-64			agegp_65-74			agegp_75+
Resp Age Groups	b	ci95	sd	b	ci95	sd	b	ci95	sd	b	ci95	sd	b	ci95	sd	b	ci95	sd	b	ci95	sd	b	ci95	sd	b	ci95	sd
agegp=15-24	57.364	53.83874,60.88922	151.436	34.7371	32.40846,37.06566	100.089	49.8942	46.80736,52.98108	113.121	24.9338	22.55349,27.31406	90.3582	25.1647	23.32575,27.00372	78.5702	36.4739	34.19187,38.75599	90.9598	14.7586	12.59428,16.92289	61.6922	2.65082	1.88314,3.418502	24.9459	1.1131	.7476817,1.478523	16.2838
agegp=25-34	147.584	143.6327,151.5363	214.5	80.192	77.50407,82.87999	153.446	11.3632	10.06609,12.66035	61.5225	88.1627	85.42514,90.9003	146.178	35.2543	33.49057,37.01794	102.871	9.99643	8.640901,11.35195	56.8661	7.25571	6.218785,8.292628	47.3786	2.76329	2.000568,3.526006	28.1014	1.19417	.716851,1.671494	20.1476
agegp=35-44	80.7206	78.10861,83.33265	167.751	113.276	110.7405,115.8115	160.2	43.1314	41.1217,45.14117	109.48	10.4338	9.481993,11.38558	56.7082	83.3315	80.72696,85.93598	144.212	35.6406	33.78921,37.49206	102.426	8.65006	7.360874,9.939241	57.2942	5.05312	4.181301,5.924931	41.3558	2.42993	1.831646,3.028221	30.0652
agegp=45-54	11.6721	10.5096,12.83465	69.2133	41.414	39.70268,43.1254	110.428	40.6662	38.83291,42.49957	98.9633	8.4292	7.336695,9.5217	52.1776	11.0373	9.928168,12.14647	60.53	80.44	77.70383,83.17625	145.161	36.5075	34.29077,38.72419	109.693	7.93458	6.756454,9.11271	55.0919	6.39473	5.379005,7.410446	50.3033
agegp=55-64	6.18345	5.292342,7.074558	51.9121	9.03422	8.104053,9.964385	56.3281	11.9326	10.68873,13.17649	60.5376	10.301	9.16592,11.43606	56.5527	7.50795	6.372763,8.643136	53.3962	12.6496	11.34273,13.95643	66.8451	93.0274	89.73442,96.32035	164.961	41.9116	39.43754,44.38566	125.186	11.5052	10.06703,12.9434	69.1556
agegp=65-74	3.84489	3.045893,4.643882	40.7641	5.01362	4.200895,5.826337	43.0225	4.13353	3.257351,5.009714	37.6708	4.31423	3.290032,5.338419	38.4406	7.80728	6.529472,9.085088	54.3763	8.62222	7.172925,10.07152	59.8855	14.7652	12.80975,16.72071	78.8157	119.338	114.4913,124.1853	202.742	48.4507	45.05128,51.85007	141.272
agegp=75+	0.836708	.4754661,1.197949	18.4017	2.37866	1.774091,2.983223	26.4709	2.66451	1.767029,3.561984	31.4553	1.33638	.8430124,1.829745	20.3661	2.84155	2.00664,3.676456	31.2165	12.0441	9.889796,14.19847	70.125	13.1742	10.98546,15.363	74.7846	13.8488	11.60014,16.09737	80.9412	121.166	115.1221,127.2097	219.748
Observations	109761			109761			109761			109761			109761			109761			109761			109761			109761

## Sheet: Fig 10 M count age contact mat
	agegp_0-5			agegp_6-14			agegp_15-24			agegp_25-34			agegp_35-44			agegp_45-54			agegp_55-64			agegp_65-74			agegp_75+
Resp Age Groups	b	ci95	sd	b	ci95	sd	b	ci95	sd	b	ci95	sd	b	ci95	sd	b	ci95	sd	b	ci95	sd	b	ci95	sd	b	ci95	sd
agegp=15-24	0.100992	.0915447,.1104389	0.375866	0.257677	.2426629,.2726913	0.610795	0.365386	.3480766,.3826957	0.600136	0.0714724	.0621457,.0807991	0.282708	0.240791	.2273142,.254267	0.545246	0.410531	.3917155,.4293463	0.684396	0.118894	.1060767,.131712	0.38621	0.0222754	.0164213,.0281296	0.170383	0.0133933	.0097314,.0170552	0.124614
agegp=25-34	0.426426	.4111276,.4417242	0.722731	0.250614	.2374835,.2637449	0.633834	0.123843	.1136697,.1340173	0.359363	0.472144	.4592119,.4850768	0.528913	0.0717391	.0651777,.0783004	0.266227	0.0533434	.0453879,.0612989	0.258724	0.071031	.0611675,.0808944	0.304952	0.0217931	.0165989,.0269873	0.164443	0.0071174	.003964,.0102708	0.0890299
agegp=35-44	0.369508	.3581719,.3808448	0.663754	0.659145	.6422912,.6759994	0.923407	0.202252	.1901372,.2143667	0.519076	0.166032	.158727,.1733372	0.38222	0.456246	.4465328,.4659585	0.505958	0.0679357	.0623093,.0735622	0.255597	0.0292166	.024157,.0342762	0.188799	0.0307082	.0254506,.0359658	0.201654	0.009975	.0072227,.0127272	0.108689
agegp=45-54	0.0715769	.0662927,.076861	0.309709	0.327064	.3151758,.3389516	0.684575	0.295534	.281731,.3093377	0.624696	0.0410677	.0362598,.0458756	0.215561	0.164552	.1572701,.171834	0.374871	0.420529	.4102954,.4307624	0.498007	0.0586464	.0532583,.0640344	0.237013	0.0220891	.0179016,.0262765	0.163191	0.0299057	.0247167,.0350946	0.190335
agegp=55-64	0.0236085	.02033,.0268869	0.179376	0.0677877	.0619526,.0736228	0.322263	0.0960646	.0874856,.1046436	0.36054	0.0542302	.0477483,.0607121	0.257905	0.0340367	.0296553,.0384181	0.190676	0.186171	.1772957,.1950461	0.391253	0.428531	.4174529,.4396091	0.497323	0.0437416	.0389886,.0484947	0.204527	0.0289973	.0241449,.0338497	0.182549
agegp=65-74	0.011394	.0084512,.0143368	0.125488	0.0253495	.0210173,.0296818	0.196164	0.0279628	.0223141,.0336114	0.194368	0.0225613	.0174864,.0276362	0.16741	0.026665	.0220011,.031329	0.177402	0.0496692	.0423177,.0570207	0.225164	0.224504	.2132705,.2357367	0.417407	0.419766	.4067791,.4327532	0.49394	0.039508	.0340236,.0449924	0.194811
agegp=75+	0.0045363	.0021938,.0068788	0.0762008	0.0128442	.0084929,.0171955	0.138102	0.0084884	.0050961,.0118807	0.10294	0.0081109	.0047548,.011467	0.0954186	0.0162654	.0118107,.0207201	0.129969	0.0411601	.0326783,.0496419	0.218083	0.0428631	.0356762,.0500499	0.204868	0.230632	.216458,.2448057	0.421671	0.396393	.3801229,.4126636	0.492248
Observations	85062			85062			85062			85062			85062			85062			85062			85062			85062

## Sheet: Fig 10 M dur. age contact mat
	agegp_0-5			agegp_6-14			agegp_15-24			agegp_25-34			agegp_35-44			agegp_45-54			agegp_55-64			agegp_65-74			agegp_75+
Resp Age Groups	b	ci95	sd	b	ci95	sd	b	ci95	sd	b	ci95	sd	b	ci95	sd	b	ci95	sd	b	ci95	sd	b	ci95	sd	b	ci95	sd
agegp=15-24	15.8153	14.18901,17.44153	73.9296	27.8212	25.89538,29.74711	87.4016	54.7684	50.83203,58.70475	123.767	9.83863	8.344001,11.33326	53.6551	20.3044	18.73654,21.87231	67.6179	35.4665	32.43214,38.50082	90.0919	10.8908	9.404344,12.37719	48.3248	2.54712	1.723503,3.37074	30.3346	1.15098	.6702895,1.631663	15.4517
agegp=25-34	70.8859	67.93977,73.83193	148.243	33.5025	31.70139,35.30361	101.763	22.4462	20.4717,24.42075	84.191	100.765	97.43159,104.0984	159.323	14.9107	13.1794,16.64191	72.7157	6.83325	5.531649,8.134846	46.3558	7.39682	6.164655,8.628994	45.0051	2.51587	1.77886,3.25289	27.4504	0.841944	.4168386,1.26705	14.8868
agegp=35-44	61.7368	59.48764,63.98586	137.089	75.049	72.85546,77.24258	135.329	24.1276	22.5729,25.68236	81.9006	36.9304	35.05633,38.8044	108.847	97.2688	94.42961,100.108	157.302	14.1715	12.78954,15.5535	69.9408	4.02839	3.253982,4.802789	36.6819	4.42114	3.423811,5.418471	40.1631	1.47262	.9186289,2.026617	21.7545
agegp=45-54	13.8986	12.72281,15.07434	72.1429	40.2825	38.51819,42.04678	107.318	32.442	30.58444,34.29949	93.5508	7.72793	6.67535,8.780519	52.3246	35.7708	33.73734,37.80429	108.962	89.7071	86.63941,92.77488	154.801	13.3244	11.78607,14.86273	70.8493	3.84511	3.009617,4.680593	36.385	4.81276	3.933981,5.691541	40.4984
agegp=55-64	4.36967	3.693782,5.045553	41.3088	9.02854	8.121226,9.935849	53.6842	12.1005	10.59234,13.60859	61.5688	7.30416	6.204927,8.403387	48.1039	6.46499	5.4479,7.482076	48.6307	44.5319	41.74913,47.31475	125.838	108.535	104.6005,112.4705	181.637	12.4904	10.8337,14.14712	73.317	6.2517	5.024633,7.478763	51.6018
agegp=65-74	2.54019	1.687377,3.393012	36.3851	3.62671	2.870168,4.383259	36.1178	3.97265	2.78067,5.16463	38.0794	4.07683	2.994863,5.158804	38.5082	5.5479	4.097468,6.998324	47.8475	12.2354	10.15444,14.3164	73.3254	68.2774	63.94781,72.607	162.439	142.759	136.8908,148.6269	221.027	13.5479	11.28026,15.81552	81.629
agegp=75+	1.11851	.4937566,1.743258	23.6634	1.64671	1.049342,2.244071	23.7749	1.67478	.7010268,2.64853	25.5734	1.28661	.5465279,2.02669	22.2865	2.5118	1.60119,3.42241	26.926	7.99986	5.977962,10.02175	59.0136	12.4977	10.02659,14.96891	73.1742	84.6878	78.29095,91.08456	189.521	167.425	158.9782,175.8715	252.929
Observations	85062			85062			85062			85062			85062			85062			85062			85062			85062
